# Supplementary material for: Analysis of arsenic-modulated expression of hypothalamic estrogen receptor, thyroid receptor, and peroxisome proliferator-activated receptor gamma mRNA and simultaneous mitochondrial morphology and respiration rates in the mouse
Source: PLoS One. 2024 May 16;19(5):e0303528. doi: 10.1371/journal.pone.0303528 (PMC11098319; doi:10.1371/journal.pone.0303528)
Supplement: S1 Raw data — (XLSX) [file pone.0303528.s001.xlsx]

## Sheet: data for individual photos
Photo	Size of canvas (mm2)	mito mean size (nm2) & no. (ps.)	Min & max mito size (nm2)	Crista vs mito (nm2)	mito - ER táv (nm)	megjegyzés
Agrp1_1	0,0004 (358.9193 um2)	? Like i cant see	?	?
Agrp1_2	0.0004	108092.474 és 73	19735.732 min és 442029.800 max	?
Agrp1_3	0.0004	77442.876 és 46	22806.802 min és 232078.003 max	?
Agrp1_3 mito	0,00002 (21.00639 um2)	41879.81724 és 80	6808.109 min és 235926.039 max	77424.037 vs 179185.488 // 40852.607 vs 115243.537	45.227 // 24.033 // 41.147 // 27.743
Agrp1_4	0,0001 (128.8011 um2)	98684.807 és 28	34376.417 min és 269931.973 max
Agrp1_4 mito	0,00002 (20.92575 um2)	58100.368 és 25	4538.723 min és 230959.100 max	72878.751 vs 228144.083 // 26274.323 vs 75975.003	14.390 //
Pomc1_1	0.0004	156889.278 és 71	39429.685 min és 634666.276 max
Pomc1_1 mito	0,00002 (20.79259 um2)	29270.406 és 78	4114.497 min és 176864.783 max	20894.614 vs 65890.514 // 33303.467 vs 77794.734	20.132 // 16.961 // 25.554 // 23.725
Pomc1_2	0,0004 (357.7804 um2)	162311.304 és 84	34769.424 min és 821364.664 max
Pomc1_2 mito	0,00002 (20.79259 um2)	76784.413 és 26	7496.876 min és 210922.858 max	30675.694 vs 79112.544 // 68818.979 vs 195343.412	33.382 // 81.557 // 40.653 // 33.657
Pomc1_3	0,0004 (359.2996 um2)	93502.249 és 216	21253.866 mind és 982485.240 max
Pomc1_3 mito	0,00002 (20.8457 um2)	28027.655 és 80	4007.568 min és 202521.653 max	25175.75 vs 88504.135 //	33.799 // 15.449 // 14.665 // 26.586 // 20.515
Agrp A1_1	0,0002 (230.9305 um2)	140783.635 és 143	28090.487 min és 904121.707 max
Agrp A1_2	0.0002	140835.931 és 122	25531.886 min és 618944.958 max
Agrp A1_3	2e-05	75016.648 és 33	7618.746 min és 328061.159 max	46798.771 vs 211313.781 // 51202.673 vs 189206.205	33.979 // 99.818 // 31.869
Agrp A1_4	0,000005 (5.2248 um2)	39368.330 és 14	8212.270 min és 98286.003 max	16534.92 vs 61069.557 // 13190.406 vs 53773.441	28.420 // 25.811 // 24.783 // 25.844
Agrp A1_5	0,00002 (20.7397 um2)	48348.817 és 12	15539.778 min és 110969.208 max		23.871 // 31.117 // 19.387 // 23.839
Agrp A1_6	5e-06	188380.587 és 6	3878.521 min és 474814.153 max	Ez szerintem az első valid!!!! 38117.882 vs 158023.643 // 32219.913 vs 138519.502 // 103172.155 vs 474814.153 // 98330.157 vs 262167.143 // 18098.634 vs 57971.560	24.532 // 21.840 //
Agrp A1_7	0.0002	144392.348 és 94	20002.688 min és 602194.739 max
Pomc B1_8	2e-05	74827.635 és 6	26893.322 min és 122649.403 max		29.605 // 41.098 // 24.117
Pomc B1_9	0.0002	107584.294 és 54	21861.119 min és 411150.970 max
Pomc B1_10	2e-05	130926.197 és 14	34894.730 min és 366505.049 max	53968.359 vs 131116.471 // 77972.284 vs 219641.061	27.596 // 16.155 // 28.803 // 31. 91
Pomc B1_11	5e-06	67133.826 és 6	47136.240 min és 122681.027 max	11849.874 vs 49472.103 // 12776.803 vs 59008.358 // 13852.04 vs 47136.240 // 26469.411 vs 73186.678	38.572 // 20.707
Pomc B1_12	0.0002	123991.367 és 81	32524.696 min és 1299524.213 max
Pomc B1_13	2e-05	158140.598 és 10	83870.758 min és 389776.462 max	89844.791 vs 389776.462 //	37.463 // 19.239
Pomc B1_14	5e-06	173425.255 és 4	80011.583 min és 363218.877 max	134158.25 vs 363218.877 // 41888.025 vs 109782.040 // 32246.686 vs 80011.583
40 ug	Kép területe (mm2)	Mitok átlag területe (nm2) és száma (db)	Min és max mito méret (nm2)	Crista vs mito (nm2)	mito - ER táv (nm)
As PomC_G1_1	2e-05	189867.653 és 13	98321.071 min és 299096.435 max	61311.922 vs 169812.699 // 79276.11 vs 204441.228 // 99971.44 vs 299096.435 // 63122.945 vs 139624.099	28.345 // 30.656 // 26.852
As PomC_G1_2	5e-06	176421.006 és 7	142773.395 min és 254435.264 max	81448.955 vs 182948.718 // 66747.179 vs 179283.609 // 92113.785 vs 252777.622 // 60643.433 vs 144397.093 // 55180.87 vs 165775.074 // 56465.230 vs 141553.387 // 39083.307 vs 154946.686	16.082
As PomC_G1_3	0,0002 (230.4402 um2)	174669.668 és 64	38622.213 min és 546390.719 max
As PomC_G2_1	0.0002	114822.371 és 63	26182.350 min és 407533.976 max
As PomC_G2_2	2e-05	101271.229 és 8	53900.167 min és 168694.392 max		20.672
As PomC_G2_3	2e-05	92611.864 és 8	49458.900 min és 120076.529 max		22.205 // 52.724
As PomC_G2_4	5e-06	89069.401 és 5	50299.855 min és 113720.609 max	48665.738 vs 113720.609 // 58702.837 vs 113167.296 // 43671.164 vs 90178.978	17.680
As PomC_G2_5	5e-06	84385.175 és 3	56445.320 min és 114152.193 max	45408.567 vs 114152.193 // 37101.49 vs 82558.012 // 27071.767 vs 56445.320	19.096
As Agrp_F1_1	0.0002	116577.505 és 99	24934.331 min és 684634.807 max
As Agrp_F1_2	5e-06	190699.144 és 3	140159.218 min és 268646.534 max	67628.808 vs 140159.218 // 130819.472 vs 268646.534 // 72107.732 vs 163291.681	16.001
As Agrp_F1_3	5e-06	71531.552 és 5	26436.041 min és 164567.136 max	86352.79 vs 164567.136 // 45230.472 vs 89278.181		lysosomák által bekebelezett mitok
As Agrp_F1_4	5e-06	356645.552 és 1 (+ 1 fél 96000.277-tel belóg)		180059.602 vs 356645.552
As Agrp_F1_5	2e-05	88839.467 és 24	9688.642 min és 194668.311 max	83028.728 vs 179621.556 // 93759.633 vs 194668.311 // 80900.164 vs 164149.088	38.988 // 25.854 // 52.522
As Agrp_F2_1	0.0002	80296.724 és 171	14163.290 min és 529251.213 max
As Agrp_F2_2	2e-05	37159.980 és 40	4844.321 min és 145447.072 max		46.809 // 111.912 // 31.148 // 43.137
As Agrp_F2_3	5e-06	81469.737 és 7	47628.986 min és 142488.186 max	54083.869 vs 102536.486 // 66971.275 vs 142488.186 // 28514.036 vs 55667.775 // 35259.61 vs 64012.164
As Agrp_F2_4	5e-06	72864.539 és 7	27019.231 min és 192204.142 max	105388.312 vs 192204.142 // 43513.314 vs 76775.148 // 14175.296 vs 27019.231 //13631.657 vs 32289.201	19.106 // 30.632 // 18.534 // 10.788
Zea PomC_E1_1	0.0002	114451.282 és 86	36303.513 min és 395594.333 max
Zea PomC_E1_2	5e-06	127218.690 és 4 (1 kilóg)	48346.726 min és 305860.142 max	109376.754 vs 305860.142 // 17459.986 vs 79913.726 // 23359.283 vs 48346.726	16.936 //
Zea PomC_E1_3	5e-06	88083.381 és 7 (1 kilóg)	17274.294 min és 194436.846 max	94187.357 vs 194436.846 // 23640.46 vs 50781.012 // 58370.726 vs 101369.222 // 45675.474 vs 77992.011
Zea PomC_E1_4	2e-05	121602.750 és 9	55278.288 min és 267060.655 max	135340.559 vs 267060.655
Zea PomC_E2_1	2e-05	138723.705 és 8 (+ 2 kilóg)	79326.404 min és 201097.586 max	112602.285 vs 193282.684 // 115795.946 vs 199272.637 // 78914.319 vs 139917.648	26.934 // 58.833 //
Zea PomC_E2_2	2e-05	164026.611 és 15	47422.626 min és 360317.528 max	136985.583 vs 216588.902 // 141751.454 vs 233542.417 //	68.897 // 68.589 // 28.285 // 104.374
Zea PomC_E2_3	5e-06	160427.154 és 5	72062.747 min és 215820.233 max	104655.658 vs 160410.798 // 139047.721 vs 215820.233 // 98737.785 vs 151348.125
Zea PomC_E2_4	5e-06	392928.951 és 2	369216.567 min és 416641.334 max	242603.071 vs 369216.567 // 248015.398 vs 416641.334	49.645
Zea PomC_E2_5	0.0002	178303.944 és 53	56635.094 min és 394985.153 max
Zea Agrp_D1_1	5e-06	107402.928 és 3	47288.334 min és 191834.022 max	111799.054 vs 191834.022		bekebelezett
Zea Agrp_D1_2	5e-06	86977.684 és 4	38482.486 min és 156080 max	99808.269 vs 156080.423 // 31904.98 vs 54451.660	59.154 // 82.369
Zea Agrp_D1_3	0,00001 (14,43 um2)	130796.561 és 15	44772.226 min és 346723.028 max	104078.99 vs 186935.477 // 60058.816 vs 116682.214 // 184048.912 vs 346723.028	116.993 // 65.553 //
Zea Agrp_D1_4	5e-06					közelebbi az előzőkről
Zea Agrp_D1A_1	0.0001	105487.362 és 52	31730.833 min és 392407 max
Zea Agrp_D1A_2	0.0003	70426.905 és 27	27594.955 min és 214318.503 max
Zea Agrp_D1A_3	5e-06	62084.014 és 6	11972.246 min és 156084.131 max	80331.587 vs 156028.515	73.211 // 88.974 // 27.520 //	egy érintkező mito-ER 116.670 nm hosszan
Zea Agrp_D2_1	0.0002	134838.962 és 79	36999.473 min és 578847.012 max
Zea Agrp_D2_2	2e-05	99761.047 és 12	23502.259 min és 206103.508 max	73222.528 vs 131545.124 // 38757.505 vs 81002.789
Zea Agrp_D2_3	5e-06	152909.887 és 6	80506.657 min és 217226.331 max	123265.534 vs 207740.385 // 137666.42 vs 217226.331	24.881 // 22.236	egy érintkező mito-ER 57.177 nm hosszan
Zea Agrp_D2_4	5e-06	275294.009 és 2	71168.638 min és 479419.379 max	281893.491 vs 479419.379	23.256 //	egy érintkező mito-ER 15.504 nm hosszan
BPA PomC_J1_1	5e-06	235793.269 és 4	78613.166 min és 381941.568 max	230473.373 vs 381941.568		lysosomák által bekebelezett, elmosott szélű mitok
BPA PomC_J1_2	5e-06	86976.860 és 7	25739.645 min és 141627.219 max	66109.468 vs 111494.083 // 87396.45 vs 141627.219	93.106
BPA PomC_J1_3	2e-05	151477.518 és 5 (+ 1 fél 138665.023)	57706.141 min és 357041.147 max	216320.959 vs 357041.147	139.098 // 40.279	összeolvadt mito
BPA PomC_J1_4	0.0002	145011.635 és 47	48564.907 min és 464626.002 max
BPA PomC_J2_1	2e-05	114764.526 és 6 (+ 1 fél 283429.132)	84295.415 min és 140939.927 max	86759.753 vs 138106.964 // 91702.434 vs 138121.719	106.956 // 62.759
BPA PomC_J2_2	5e-06	217342.884 és 5	86357.429 min és 380011.788 max	123551.14 vs 185378.351	64.302 // 15.707 // 20.758 // 19.074 // 12.453 // 97.970 // 45.653	közeli ER-k
BPA PomC_J2_3	5e-06	287169.529 és 1		174795.315 vs 287169.529	83.423 // 16.148
BPA PomC_J2_4	0.0002	131395.924 és 66	38379.487 min és 469699.599 max
BPA Agrp_H1_1	0.0002	116947.758 és 51	45565.434 min és 449774.929 max
BPA Agrp_H1_2	5e-06	86922.934 és 6	33431.898 min és 199260.028 max	96841.556 vs 199260.028		elmosódott szélek
BPA Agrp_H1_3	2e-05	116094.586 és 7	37758.090 min és 270149.616 max	157410.429 vs 270149.616 // 83985.561 vs 124591.368		lysosomás mitok
BPA Agrp_H2_1	2e-05	116017.063 és 9	14430.407 min és 270075.841 max
BPA Agrp_H2_2	5e-06	87237.452 és 5	13195.774 min és 224105.698 max	142372.726 vs 224105.698
BPA Agrp_H2_3	nagyon homályos kép :)
5 mg	Kép területe (mm2)	Mitok átlag területe (nm2) és száma (db)	Min és max mito méret (nm2)	Crista vs mito (nm2)	mito - ER táv (nm)
As PomC_B1_1	0.0002	149307.379 és 54	42861.023 min és 506835.672 max
As PomC_B1_2	2e-05	109815.191 és 8	45108.614 min és 196608.800 max	118636.391 vs 196608.800 // 66213.264 vs 111542.638	25.725 // 32.372 // 40.043 // 43.246	az egyik mito cristái nem értékelhetőek
As PomC_B1_3	5e-06	125661.623 és 6	99537.605 min és 194169.890 max			ua.
As PomC_B1_4	5e-06	242726.266 és 3	56546.525 min és 530252.982 max	354072.978 vs 530252.982 // 90331.323 vs 141379.290
As PomC_B2_1	2e-05	179009.009 és 11	73619.001 min és 425155.238 max	166160.214 vs 332056.194		elmosódott szélek
As PomC_B2_2	2e-05	141531.246 és 12	63680.803 min és 336650.959 max		77.648	mito-mito kapcsolat?
As PomC_B2_3	5e-06	118059.911 és 5	26005.917 min és 368679.734 max	224937.13 vs 368679.734	21.232 // 61.298	szétesőben lévő mito? + érintkező mito-ER 66.311 nm távon
As PomC_B2_4	5e-06	316695.020 és 3	171098.373 min és 425166.420 max	241697.486 vs 425166.420	56.326
As PomC_B2_5	0.0002	149644.519 és 80	37605.977 min és 829122.247 max
As Agrp_A1_1	0.0002	176134.319 és 57	34512.844 min és 934451.541 max			nagyon homályos kép..
As Agrp_A1_2	2e-05	116282.899 és 10	40575.610 min és 5299852.418 max
As Agrp_A1_3	5e-06	134840.170 és 7	32286.141 min és 499929.275 max	40020.098 vs 86471.668 // 19533.575 vs 32286.141		nincs látható ER / nem értékelhető
As Agrp_A1_4	5e-06	275578.309 és 2	96987.199 min és 454169.419 max	249804.586 vs 454169.419 // 57151.068 vs 96987.199		nincs látható ER / nem értékelhető
As Agrp_A2_1	2e-05	261961.011 és 10	42701.091 min és 988661.570 max	566652.623 vs 988661.570 // 245140.263 vs 417139.784		nincs látható ER / nem értékelhető
As Agrp_A2_2	5e-06	223369.937 és 5	58654.980 min és 664873.246 max	401901.516 vs 664873.246		nincs látható ER / nem értékelhető
As Agrp_A2_3	5e-06	149122.567 és 5 (de egy csak belóg so torzult eredmény)	56629.850 min és 362778.522 max	202549.834 vs 362778.522		nincs látható ER / nem értékelhető
As Agrp_A2_4	0.0002	261276.230 és 32	49974.935 min és 934988.579 max
Zea PomC_F1_1	0.0002	143541.678 és 83	31520.139 min és 456797.040 max
Zea PomC_F1_2	2e-05	169618.347 és 7	120300.642 min és 286827.850 max	89708.019 vs 143979.096 // 176670.924 vs 286827.850	26.077 // 24.858 // 72.211 // 23.822	érintkező mito-ER 69.507 nm és 57.607 nm és 82.336 nm és 57.503nm hosszan + egy mérhetetlen crista
Zea PomC_F1_3	5e-06	108679.930 és 4	39149.876 min és 185245.394 max	108280.423 vs 185245.394 // 69264.025 vs 120323.116
Zea PomC_F1_4	5e-06	156084.131 és 5	66605.585 min és 297151.972 max	115973.954 vs 197080.454 // 162238.955 vs 297151.972	30.763
Zea PomC_F2_1	2e-05	182797.638 és 7	58516.101 min és 428200.692 max		68.717 // 61.885	érintkező mito-ER 208.480 nm hosszan
Zea PomC_F2_2	2e-05	171066.309 és 13	54145.054 min é 296465.879 max	144170.958 vs 270254.315 // 152986.637 vs 296465.879	51.305 // 38.042 // 74.686 // 29.574	érintkező mito-ER 85.906 nm hosszan
Zea PomC_F2_3	5e-06	171428.925 és 5	39602.219 min és 356831.526 max	84632.548 vs 147278.282	33.548
Zea PomC_F2_4	5e-06	100707.421 és 5	40568.921 min és 204209.443 max			van egy széteső mito
Zea PomC_F2_5	0.0002	205872.300 és 37	63910.955 min és 501692.863 max
Zea Agrp_E1_1	0.0002	131387.271 és 79	37728.604 min és 581703.524 max
Zea Agrp_E1_2	2e-05	204360.290 és 12	40971.146 min és 547627.591 max			széteső mitok
Zea Agrp_E1_3	5e-06	428215.607 és 2	330085.059 min és 526346.154 max	338483.728 vs 526346.154 // 218831.36 vs 330085.059	32.173
Zea Agrp_E1_4	5e-06	538176.775 és 1 (+ 1 belóg 92170.858)	538176.775	336564.349 vs 538176.775
Zea Agrp_E2_1	2e-05	194384.326 és 8	35615.878 min és 472322.473 max	123625.362 vs 206174.727 // 222010.546 vs 396160.419	35.048 // 47.463 // 97.482	érintkező mito-ER 59.706 nm és 127.223 nm hosszan
Zea Agrp_E2_2	2e-05	119840.072 és 5	63681.779 min és 194371.448 max
Zea Agrp_E2_3	2e-05	152580.189 és 5	91600.507 min és 245381.628 max			érintkező mito-ER 150.551 nm hosszan
Zea Agrp_E2_4	5e-06	124964.129 és 7	25123.550 min és 431227.043 max	240264.335 vs 431227.043 // 79957.106 vs 136451.723	18.534	érintkező mito-ER 26.410 nm és 91.287 nm hosszan
Zea Agrp_E2_5	5e-06	62012.640 és 4	40188.039 min és 90175.598 max			homályos..
Zea Agrp_E2_6	0.0002	135833.375 és 51	46736.176 min és 387520.792 max
Zea Agrp_E2_7	0.0002	158558.865 és 63	41056.432 min és 904702.016 max
BPA PomC_D1_1	0.0002	173133.497 és 37	49008.073 min és 761572.478 max
BPA PomC_D1_2	2e-05	89592.065 és 10	34116.644 min és 202371.733 max
BPA PomC_D1_3	5e-06	73830.623 és 6	41438.541 min és 140883.664 max	61985.844 vs 98749.838 // 28054.688 vs 48675.955
BPA PomC_D1_4	5e-06	56144.508 és 4	49156.724 min és 68087.906 max
BPA PomC_D2_1	2e-05	66426.424 és 5	56065.507 min és 83593.099 max
BPA PomC_D2_2	2e-05	103412.966 és 15	51467.813 min és 163964.884 max	80254.647 vs 150786.782	59.818 // 42.820
BPA PomC_D2_3	5e-06	87236.275 és 4 (+ 1 belóg 35858.381)	47444.759 min és 158922.605 max	29244.445 vs 47444.759	24.711	egy szétesett mito?
BPA PomC_D2_4	5e-06	133318.039 és 4	105011.460 min és 152227.516 max	77165.053 vs 134041.957		érintkező mito-ER 24.596 nm hosszan
BPA PomC_D2_5	0.0002	168868.985 és 31	61828.066 min és 415757.232 max
BPA Agrp_C1_1	0.0002	153752.718 és 67	47547.568 min és 970100.207 max
BPA Agrp_C1_2	0.0002					rossz képminőség
BPA Agrp_C1_3	2e-05	112637.806 és 5	91264.074 min és 145564.510 max
BPA Agrp_C1_4	5e-06	104176.049 és 4	80794.986 min és 153453.890 max	50022.107 vs 80794.986 // 104666.988 vs 153453.890	55.595 // 33.300	széteső mito, érintkező mito-ER 28.589 nm hosszan
BPA Agrp_C1_5	5e-06	87142.978 és 4	46072.409 min és 157795.599 max	35791.361 vs 63358.620		elmosódott szélek, érintkező mito-ER
BPA Agrp_C2_1	0.0002	225240.041 és 51	72607.210 min és 809423.879 max			kép egyik fele homályos
BPA Agrp_C2_2	2e-05	287133.679 és 6	48604.689 min 795819.204 max		57.035 // 84.266 // 45.810	érintkező mito-ER 98.617 nm és 59.986 nm és 116.528 nm hosszan
BPA Agrp_C2_3	5e-06	827213.877 és 1	.		48.543	crista nem mért, túl sötét
BPA Agrp_C2_4	5e-06	125415.844 és 6	37237.365 min és 267873.080 max	141057.46 vs 235681.895		emésztett mitok(k)
10 mg	Kép területe (mm2)	Mitok átlag területe (nm2) és száma (db)	Min és max mito méret (nm2)	Crista vs mito (nm2)	mito - ER táv (nm)
As PomC_N1_1	0.0002	161014.938 és 59	46960.975 min és 605148.839 max			sok mito lysosomában
As PomC_N1_2	2e-05	104939.965 és 13	13887.054 min és 537954.522 max	325406.263 vs 537954.522		sok mito lysosomában
As PomC_N1_3	2e-05	97432.836 és 18	29227.404 min és 361768.030 max		.	széteső 2 mito, lysosomák, érintkező mito-ER 127.215 nm, 92.211 nm, 121.677 nm hosszan
As PomC_N1_4	5e-06	80090.040 és 9	21990.485 min és 362125.562 max	34834.026 vs 55686.241 // 32590.856 vs 53465.317		érintkező mitok
As PomC_N2_1	2e-05	67548.788 és 11	4078.492 min és 206763.419 max		19.136	széteső mitok
As PomC_N2_2	5e-06	92479.685 és 7	24215.157 min és 194184.721 max	71329.228 vs 105685.015 // 130801.149 vs 194184.721	29.073	lyso
As PomC_N2_3	5e-06	145290.941 és 5	86390.010 min és 200054.050 max	141171. 658 vs 200054.050 //		széteső 2 mito
As PomC_N2_4	0.0002	46406.964 és 61	12617.145 min és 146780.802 max
As Agrp_M1_1	0.0002	41797.552 és 56	14037.081 min és 161466.997 max
As Agrp_M1_2	2e-05	100166.137 éa 14	37506.728 min és 249555.530 max
As Agrp_M1_3	5e-06	167465.791 és 4	59807.692 min és 245661.982 max	157281.805 vs 245661.982
As Agrp_M1_4	5e-06	55551.036 és 4	36002.219 min és 71286.982 max	46760.355 vs 71286.982
As Agrp_M2_1	0.0002	109304.678 és 93	37605.977 min és 496366.333 max			kép elveszett
As Agrp_M2_2	2e-05	86186.995 és 13	42351.041 min és 169844.558 max
As Agrp_M2_3	2e-05	85879.214 és 16	45389.747 min és 277035.998 max
As Agrp_M2_4	2e-05	65218.926 és 14	33734.036 min és 148441.501 max
As Agrp_M2_5	2e-05	76646.451 és 29	38123.277 min és 238912.721 max		78.519	fura sejtalkotók, elmosódott sejthatárok, mérhetetlen cristák
As Agrp_M2_6	5e-06	87314.781 és 12	39112.426 min és 199075.444 max	45229.29 vs 70207.101 // 50177.514 vs 84615.385	68.723 //27.316 // 24.709
As Agrp_M2_7	5e-06	77693.316 és 11	43091.716 min és 135196.006 max	69556.213 vs 116904.586 // 40920.858 vs 66039.201	26.630
As Agrp_M2_8	0.0002	86747.423 és 120	30475.328 min és 470493.436 max
As Agrp_M2_9	5e-06					nem tudom mik ezek :(
As Agrp_M2_10	5e-06
As Agrp_M2_11
Zea PomC_P1_1	0.0002	114252.301 és 108	33082.843 min és 684472.612 max			fekete "keretek"
Zea PomC_P1_2	2e-05	151108.913 és 15	41437.812 min és 492085.004 max	269975.401 vs 410043.992 // 68496.850 vs 109861.451 // 63152.397 vs 98235.436	35.895 // 47.316 // 32.753	érintkető mito-ER 182.469 nm hosszan, lyso, széteső
Zea PomC_P1_3	5e-06	194201.052 és 4	74954.890 min és 416623.273 max	230919.345 vs 416623.273 // 94094.044 vs 160562.005		mito-mito kapcsolat
Zea PomC_P1_4	5e-06	208280.121 és 4	27696.529 min és 534072.127 max			lyso, homályos kép, nehezen márhető cristák
Zea PomC_P1_5	5e-06	64677.142 és 4	16428.824 min és 126243.522 max	69571.307 vs 126243.522
Zea PomC_P1_6	5e-06	85358.025 és 11	39809.589 min és 237367.038 max
Zea PomC_P2_1	2e-05	153190.708 és 11	56245.829 min és 577197.989 max	303618.005 vs 577197.989
Zea PomC_P2_2	5e-06	98828.778 és 5	27485.190 min és 202407.122 max	64829.157 vs 108420.602 // 42968.55 vs 80857.550
Zea PomC_P2_3	5e-06	81267.869 és 6	38256.062 min és 103300.266 max	56245.829 vs 103300.266
Zea PomC_P2_4	0.0002	128169.292 és 76	40992.512 min és 517714.200 max
Zea Agrp_O1_1	0.0002	115345.912 és 107	28090.487 min és 493216.683 max
Zea Agrp_O1_2	2e-05	120579.641 és 3	101412.823 min és 143904.883 max	89596.457 vs 143904.883		érintkező mito-ER 61.135 nm hosszan
Zea Agrp_O1_3	2e-05	140207.693 és 8	52331.711 min és 313594.921 max	183937.031 vs 313594.921		mito-mito kapcsolat, lyso
Zea Agrp_O1_4	5e-06	146152.890 és 6	70830.826 min és 289166.083 max	175323.863 vs 289166.083 // 97130.693 vs 163928.971	23.593	mito-mito kapcsolat, lyso
Zea Agrp_O1_5	5e-06	87664.384 és 6	46992.432 min és 215748.687 max	37878.726 vs 68645.303 // 45053.424 vs 72446.053		lyso, elmosódott szélek
Zea Agrp_O2_1	2e-05	97556.647 és 8	48971.983 min és 160977.505 max			lyso, elmosódott szélek, széteső mito
Zea Agrp_O2_2	2e-05	134783.834 és 17	45711.119 min és 797052.598 max	156816.583 vs 276081.586		lyso, elmosódott szélek, széteső mito
Zea Agrp_O2_3	5e-06	68609.122 és 6	30001.276 min és 133905.619 max	48824.740 vs 82027.034		lyso
Zea Agrp_O2_4	5e-06	77395.859 és 10	18032.408 min és 132845.972 max	81155.032 vs 132845.972 // 67467.491 vs 96391.147		lyso, szétesőben lévő mito
Zea Agrp_O2_5	0.0002	145043.963 és 61	44464.278 min és 442370.887 max			nagyon sötét
BPA PomC_L1_1	0.0002	117625.867 és 100	38784.535 min és 465576.697 max
BPA PomC_L1_2	0.0002	98855.587 és 81	36999.473 min és 435717.473 max
BPA PomC_L1_3	5e-06	255701.184 és 2	121105.694 min és 390296.675 max	223697.5 vs 390296.675 // 71082.414 vs 121105.694
BPA PomC_L1_4	5e-06	81513.701 és 7	25784.435 min és 177340.846 max	63837.687 vs 109596.761 // 22737.519 vs 41310.428		széteső, elmosódott szélű mitok
BPA PomC_L1_5	2e-05	124314.181 és 19	36836.697 min és 297039.855 max	105552.685 vs 171088.952	16.403 // 40.694 // 36.648 // 63.736	érintkező mito-ER 35.369 nm és 32.376 nm hosszan, újabb furcsa alak
BPA PomC_L2_1	2e-05	152422.472 és 6	41502.868 min és 250165.161 max		42.878 //	széteső, elmosódott szélű mitok, érintkező mito-ER 66.516 nm hosszan
BPA PomC_L2_2	5e-06	258114.373 és 3	210285.585 min és 282809.392 max	196498.255 vs 282809.392 // 127881.292 vs 210285.585 // 185394.790 vs 281248.141	17.110 //	érintkező mito-ER 96.574 nm hosszan
BPA PomC_L2_3	5e-06	123926.655 és 7	38800.794 min és 363410.812 max	209073.758 vs 363410.812
BPA PomC_L2_4	0.0002	151077.211 és 70	38867.011 min és 516817.413 max
BPA Agrp_K1_1	0.0002	111709.144 és 74	34313.554 min és 438595.420 max			fekete "keretek" - artefakt?
BPA Agrp_K1_2	0.0002	122478.969 és 90	52364.760 min és 469168.734 max			fekete "keretek" - artefakt?
BPA Agrp_K1_3	2e-05	166470.381 és 10	83299.947 min és 350713.380 max	147423.245 vs 242820.817	51.601 // 56.005 //	széteső mito, elmosódott szélek, érintkező mito-ER 62.920 nm és 174.647 nm és 75.201 nm hosszan
BPA Agrp_K1_4	5e-06	163851.432 és 4	94981.353 min és 279160.044 max			nagyon homályos kép, nem mérhetőek a cristák
BPA Agrp_K1_5	5e-06	234123.284 és 3	125724.645 min és 397946.831 max			nagyon homályos kép
BPA Agrp_K1_6	5e-06	433782.571 és 1				nagyon homályos kép
BPA Agrp_K1_7	2e-05	57574.905 és 11	31685.965 min és 101046.600 max			lyso
BPA Agrp_K2_1	2e-05	130184.802 és 6	63591.564 min és 250398.190 max		50.377 // 15.833	lyso?
BPA Agrp_K2_2	5e-06	101552.515 és 5	54733.728 min és 187570.266 max	91275.888 vs 143746.302 // 120454.882 vs 187570.266
BPA Agrp_K2_3	5e-06	57940.617 és 7	28128.698 min és 85817.308 max	53557.692 vs 85817.308 // 34567.308 vs 57315.089
BPA Agrp_K2_4	0.0002	113617.491 és 75	38378.452 min és 455197.588 max

## Sheet: Means
Crista %-ok					Kontroll képméret (mm2)	mito szám	mito méret (nm2)	legkisebb mito	legnagyobb mito	crista %	mito-ER (nm)	mito-ER kapcsolatok száma 100 nm távolságon belül	megjegyzés		Mito méret						Mito méret							Minden más
kontroll Agrp	29.5262			Agrp	5e-06	10	113874								Agrp		0,000005 mm2	0,00002 mm2	0,0002 mm2		PomC		0,000005 mm2	0,00002 mm2	0,0002 mm2					átlag mito méret	legkisebb	legnagyobb	crista aránya	mito-ER kapcsolatok	mito-ER távolság	érintkező mito-ER
kontroll PomC	33.3071				2e-05	37.5	55836.4									Kontroll	113874	55836.4	142004			Kontroll	120280	82996.2	115788			Agrp	Kontroll	101121	3878.52	904122	0.2953	18	31.314	0		0 = van
As40Agrp	47.6386				0.0002	119.6	142004									As 40 ug	83313	62999.7	98437.1			As 40 ug	116625	127917	144746				As 40 ug	81583.3	4844.32	684635	0.4764	11	30.32	0		1 = nincs
As40PomC	42.0733				0.0004	59.5	92767.7									As 5 mg	195728	189122	218705			As 5 mg	200786	143452	149476				As 5 mg	201185	32286.1	988662	0.5631	0	0	0
Zea40Agrp	58.3638						101121	3878.52	904122	29.53	31.314	18				As 10 mg	97006.2	82819.5	79283.2			As 10 mg	105954	89973.9	103711				As 10 mg	86369.7	14037.1	470493	0.6247	5	45.179	0
Zea40PomC	53.0713			PomC	5e-06	5	120280																					PomC	Kontroll	114158	4007.57	982485	0.3331	24	29.245	0
BPA40Agrp	59.4525				2e-05	35.6	82996.2								Agrp		0,000005 mm2	0,00002 mm2	0,0002 mm2		PomC		0,000005 mm2	0,00002 mm2	0,0002 mm2				As 40 ug	129763	26182.3	54639.7	0.4207	9	26.034	0
BPA40PomC	62.3312				0.0002	67.5	115788									Kontroll	113874	55836.4	142004			Kontroll	120280	82996.2	115788				As 5 mg	164571	26005.9	829122	0.5906	8	44.736	1
As5Agrp	56.3071				0.0004	123.6	137568									Zea 40 ug	136934	99761	134839			Zea 40 ug	192153	141451	146378				As 10 mg	99879.5	13887.1	605149	0.649	2	24.105	1
As5PomC	59.0617						114158	4007.57	982485	33.31	29.245	24				Zea 5 mg	288342	167791	141927			Zea 5 mg	134225	174494	174707
Zea5Agrp	61.2917				As 40 ug											Zea 10 mg	94955.6	123282	130195			Zea 10 mg	122102	152150	121211
Zea5PomC	57.31			Agrp	5e-06	4.8	83313						lysosoma																	átlag mito méret	legkisebb	legnagyobb	crista aránya	mito-ER kapcsolatok	mito-ER távolság	érintkező mito-ER
BPA5Agrp	61.615				2e-05	32	62999.7								Agrp		0,000005 mm2	0,00002 mm2	0,0002 mm2		PomC		0,000005 mm2	0,00002 mm2	0,0002 mm2			Agrp	Kontroll	101121	3878.52	904122	0.2953	18	31.314	0
BPA5PomC	58.568				0.0002	135	98437.1									Kontroll	113874	55836.4	142004			Kontroll	120280	82996.2	115788				Zea 40 ug	113041	11972.2	578847	0.5836	9	51.906	1
As10Agrp	62.4667						81583.3	4844.32	684635	47.64	30.32	11				BPA 40 ug	87080.2	116056	116948			BPA 40 ug	206821	133121	138204				Zea 5 mg	199353	25123.5	904702	0.6129	5	46.14	1
As10PomC	64.9033			PomC	5e-06	5	116625									BPA 5 mg	285987	199886	189496			BPA 5 mg	87632.4	86477.1	171001				Zea 10 mg	116144	18032.4	797053	0.6057	1	23.593	1
Zea10Agrp	60.567				2e-05	9.6	127917									BPA 10 mg	198250	118077	115935			BPA 10 mg	179814	138368	122520			PomC	Kontroll	114158	4007.57	982485	0.3331	24	29.245	0
Zea10PomC	58.169				0.0002	63.5	144746																						Zea 40 ug	159994	17274.3	416641	0.5307	7	45.445	0
BPA10Agrp	62.23						129763	26182.3	54639.7	42.07	26.034	9			Mito szám						Mito szám								Zea 5 mg	161142	31520.1	501693	0.5731	12	44.624	1
BPA10PomC	60.5278				Zea 40 ug										Agrp		0,000005 mm2	0,00002 mm2	0,0002 mm2		PomC		0,000005 mm2	0,00002 mm2	0,0002 mm2				Zea 10 mg	131821	16428.8	684473	0.5817	3	38.655	1
				Agrp	5e-06	4.2	136934									Kontroll	10	37.5	119.6			Kontroll	5	35.6	67.5
					1e-05	15	130797						1 kép, lysosoma			As 40 ug	4.8	32	135			As 40 ug	5	9.6	63.5
					2e-05	12	99761						1 kép			As 5 mg	4.75	10	44.5			As 5 mg	4.25	10.3	67					átlag mito méret	legkisebb	legnagyobb	crista aránya	mito-ER kapcsolatok	mito-ER távolság	érintkező mito-ER
					0.0001	52	105487						1 kép			As 10 mg	7.75	17.2	89.6			As 10 mg	7	14	60			Agrp	Kontroll	101121	3878.52	904122	0.2953	18	31.314	0
					0.0002	79	134839						1 kép																BPA 40 ug	106695	13195.8	449775	0.5945	0	0	0
		Lysosomák száma, széteső mitok száma növekszik			0.0003	27	70426.9						1 kép		Agrp		0,000005 mm2	0,00002 mm2	0,0002 mm2		PomC		0,000005 mm2	0,00002 mm2	0,0002 mm2				BPA 5 mg	225123	37237.4	809424	0.6162	6	54.092	1
		Mito-ER 100 nm távolságon belül egyre kevesebb					113041	11972.2	578847	58.36	51.906	9	3 érintkező mito-ER			Kontroll	10	37.5	119.6			Kontroll	5	35.6	67.5				BPA 10 mg	144087	28128.7	469169	0.6223	4	43.454	1
				PomC	5e-06	4.5	192153									Zea 40 ug	4.2	12	79			Zea 40 ug	4.5	11.3	112.5			PomC	Kontroll	114158	4007.57	982485	0.3331	24	29.245	0
					2e-05	11.3	141451									Zea 5 mg	3.75	7.5	64.3			Zea 5 mg	4.75	9	60				BPA 40 ug	159382	25739.6	469700	0.6233	12	47.636	0
					0.0002	112.5	146378									Zea 10 mg	7	9	84			Zea 10 mg	5.6	13	92				BPA 5 mg	115037	34116.6	761572	0.5857	3	42.45	1
							159994	17274.3	416641	53.07	45.445	7																	BPA 10 mg	146901	25784.4	516817	0.6053	6	36.245	1
		dia: agrp összes oszlopa as esetén csak, 9 diagramos			BPA 40 ug										Agrp		0,000005 mm2	0,00002 mm2	0,0002 mm2		PomC		0,000005 mm2	0,00002 mm2	0,0002 mm2
		vagy: as agrp vs pomc		Agrp	5e-06	5.5	87080.2									Kontroll	10	37.5	119.6			Kontroll	5	35.6	67.5
					2e-05	8	116056						lysosoma			BPA 40 ug	5.5	8	51			BPA 40 ug	4.25	6.5	56.5
					0.0002	51	116948						1 kép			BPA 5 mg	3.75	5.5	59			BPA 5 mg	4.75	10	34
		Magyarázat a méretekhez:					106695	13195.8	449775	59.45	0	0				BPA 10 mg	4	9	79.6			BPA 10 mg	4.75	12.5	83.6
				PomC	5e-06	4.25	206821						lysosoma
		0,0002 mm2 = 7500x-os nagyítás (scale bar: 2000 nm)			2e-05	6.5	133121
		0,00002 mm2 = 25000x-es nagyítás (scale bar: 1000 nm)			0.0002	56.5	138204
		0,000005 mm2 = 50000x-es nagyítás (scale bar: 500 nm)					159382	25739.6	469700	62.33	47.636	12
					As 5 mg
				Agrp	5e-06	4.75	195728						innentől széteső mitok
					2e-05	10	189122
					0.0002	44.5	218705
							201185	32286.1	988662	56.31	0	0
				PomC	5e-06	4.25	200786
					2e-05	10.3	143452
					0.0002	67	149476
							164571	26005.9	829122	59.06	44.736	8	1 érintkező mito-ER
					Zea 5 mg
				Agrp	5e-06	3.75	288342
					2e-05	7.5	167791
					0.0002	64.3	141927
							199353	25123.5	904702	61.29	46.14	5	5 érintkező mito-ER
				PomC	5e-06	4.75	134225
					2e-05	9	174494
					0.0002	60	174707
							161142	31520.1	501693	57.31	44.624	12	6 érintkező mito-ER
					BPA 5 mg
				Agrp	5e-06	3.75	285987						lysosoma
					2e-05	5.5	199886
					0.0002	59	189496
							225123	37237.4	809424	61.62	54.092	6	5 érintkező mito-ER
				PomC	5e-06	4.75	87632.4
					2e-05	10	86477.1
					0.0002	34	171001
							115037	34116.6	761572	58.57	42.45	3	1 érintkező mito-ER
					As 10 mg
				Agrp	5e-06	7.75	97006.2
					2e-05	17.2	82819.5
					0.0002	89.6	79283.2
							86369.7	14037.1	470493	62.47	45.179	5
				PomC	5e-06	7	105954						sok lysosoma
					2e-05	14	89973.9
					0.0002	60	103711
							99879.5	13887.1	605149	64.9	24.105	2	3 érintkező mito-ER
					Zea 10 mg
				Agrp	5e-06	7	94955.6						sok lysosoma
					2e-05	9	123282						sok lysosoma
					0.0002	84	130195
							116144	18032.4	797053	60.57	23.593	1	1 érintkező mito-ER
				PomC	5e-06	5.6	122102
					2e-05	13	152150
					0.0002	92	121211
							131821	16428.8	684473	58.17	38.655	3	1 érintkező mito-ER
					BPA 10 mg
				Agrp	5e-06	4	198250						lysosoma
					2e-05	9	118077
					0.0002	79.6	115935
							144087	28128.7	469169	62.23	43.454	4	3 érintkező mito-ER
				PomC	5e-06	4.75	179814
					2e-05	12.5	138368
					0.0002	83.6	122520
							146901	25784.4	516817	60.53	36.245	6	4 érintkező mito-ER

## Sheet: Diagrams
	1a. sz. diagram: 40 ug As csökkentette, 5 mg As növelte, 10 mg As a 40 ug-hoz hasonlóan csökkentettea mitokondriumok méretét.										1b. Sz diagram: Az As 40 ug és 10 mg enyhén csökkentette, 5 mg enyhén növelte a mitokondriumok méretét.										4a sz. diagram: Az As 40 ug enyhén növelte, 5 mg drasztikusan csökkentette, 10 mg enyhén csökkentette a mitok számát.										4b. Sz. diagram: Az As egyik dózisa sem változtatta meg a mitok számát
	2a. sz. diagram: A ZEA nem volt hatással a mitokondriumok méretére tekintet nélkül a dózisra.										2b. Sz diagram: ZEA 40 ug és 5 mg enyhén növelte, 10 mg nem változtatta meg a mitokondriumok méretét.										5a. Sz. diagram: Zea mindhárom dózisban csökkentette a mitok számát.										5b. Sz. diagram: ZEA kicsi (40 ug) és nagy (10 mg) dózisa növelte, a közepes 5 mg nem váltpztatta meg a mitok számát.
	3a. sz. diagram: A BPA a kis és nagy dózisokban csökkentette, a közepes 5 mg dózisban pedig novelte a mitokondriumok méretét.										3b. Sz diagram: BPA 40 ug és 5 mg enyhén növelte, 10 mg nem változtatta meg a mitokondriumok méretét.										6a. Sz. diagram: BPA mindhárom dózisban csökkentette a mitok számát.										6b. Sz. diagram: BPA 40 ug enyhén csökkentette, 5 mg erőteljesen csökkentette, 10 mg enyhén növelte a mitok számát.
