# Supplementary material for: Analysis of arsenic-modulated expression of hypothalamic estrogen receptor, thyroid receptor, and peroxisome proliferator-activated receptor gamma mRNA and simultaneous mitochondrial morphology and respiration rates in the mouse
Source: PLoS One. 2024 May 16;19(5):e0303528. doi: 10.1371/journal.pone.0303528 (PMC11098319; doi:10.1371/journal.pone.0303528)
Supplement: S2 Raw data — (XLSX) [file pone.0303528.s002.xlsx]

## Sheet: Control
group		measurement date	file name	Base	Mito	P+M	ADP	Oligo	FCCP
Vehicle		20190513	egér_fizsó_1	0.264	-0.946	-4.43	-5.565	-2.455	-20.54		Kontr.
		20190513	egér_fizsó_2	1.885	-1.471	-11.12	-10.34	-5.529	-29.96			Base	Mito	P+M	ADP	Oligo	FCCP
		20190513	egér_fizsó_3	0.962	-4.775	-9.274	-24.38	-7.753	-61.69		mean	1.194	-3.1185	-9.431	-16.7137	-6.3545	-44.77
		20190513	egér_fizsó_4	1.665	-5.282	-12.9	-26.57	-9.681	-66.89
											mean without lower outlier	1.504	-2.39733	-8.27467	-13.4283	-5.24567	-37.3967
			Min value	0.264	-5.282	-12.9	-26.57	-9.681	-66.89
			Max value	1.885	-0.946	-4.43	-5.565	-2.455	-20.54		mean without upper outlier	0.963667	-3.84267	-11.098	-20.43	-7.65433	-52.8467
											mean without lower + upper outlier	1.23383	-3.12	-9.68633	-16.9292	-6.45	-45.1217
											SD	0.734404	2.22551	3.64789	10.3414	3.10424	22.9638

## Sheet: Arsenic
group		measurement date	file name	Base	Mito	P+M	ADP	Oligo	FCCP
As	10 mg	20190513	egér_As_10_1	0.099	-5.603	-8.074	-9.868	-0.753	-24.58			AS
		20190513	egér_As_10_2	-2.706	-4.729	-7.339	-4.63	-0.903	-18.21				Base	Mito	P+M	ADP	Oligo	FCCP
		20190513	egér_As_10_3	-1.2	-5.843	-11.66	-7.617	-1.575	-23.18		mean	10 mg	-1.196	-4.7764	-8.7926	-6.5384	-1.0756	-19.53
		20190513	egér_As_10_4	-1.844	-3.046	-8.35	-4.061	-1.215	-11.21			5 mg	1.04	-0.7472	-16.264	-19.144	-17.0042	-35.1925
		20190513	egér_As_10_5	-0.329	-4.661	-8.54	-6.516	-0.932	-20.47			40 µg	1.0688	-0.9632	-18.46	-14.1294	-7.7788	-41.938
	5 mg	20190506	Eger1As5	0.374	-0.609	-11.15	-10.58	-5.252	-42.02
		20190506	Eger2As5	2.637	1.045	-20.38	-40.62	-6.197	-30.05		mean without lower outlier	10 mg	-0.8185	-3.7715	-6.14883	-5.706	-0.95075	-18.2675
		20190506	Eger3As5	2.777	-0.139	-14.96	-10.46	-5.006	-30.81			5 mg	1.38075	-0.27425	-15.095	-13.775	-5.89025	-32.9167
		20190506	Eger4As5	-0.265	-1.394	-13.89	-13.44	-7.106	-37.89			40 µg	1.48125	-0.437	-16.625	-13.2867	-7.1435	-37.7725
		20190506	Eger5As5	-0.323	-2.639	-20.94	-20.62	-61.46
	40 µg	20190506	Eger1As40	1.704	-1.223	-25.8	-17.5	-10.32	-46.29		upper outlier	10 mg	-2.706	-5.843	-11.66	-9.868	-1.575	-24.58
		20190506	Eger2As40	-0.581	-2.646	-20.28	-15.39	-7.836	-43.52			5 mg	-0.323	-2.639	-20.94	-40.62	-61.46	-42.02
		20190506	Eger3As40	1.146	-3.068	-19.19	-19.5	-9.364	-58.6			40 µg	-0.581	-3.068	-25.8	-19.5	-10.32	-58.6
		20190506	Eger4As40	1.262	1.607	-12.69	-9.751	-5.718	-31.51
		20190506	Eger5As40	1.813	0.514	-14.34	-8.506	-5.656	-29.77		lower outlier	10 mg	0.099	-3.046	-7.339	-4.061	-0.753	-11.21
	control											5 mg	2.777	1.045	-11.15	-10.46	-5.006	-30.05
												40 µg	1.813	1.607	-12.69	-8.506	-5.656	-29.77
											mean without upper outlier	10 mg	-1.51975	-5.209	-9.156	-7.15775	-1.15625	-21.61
												5 mg	0.60575	-1.19525	-17.5425	-21.315	-20.0038	-36.9067
												40 µg	0.88275	-1.60575	-19.9025	-15.5352	-8.3095	-44.98
											SD	10 mg	1.13234	1.09895	1.66666	2.34679	0.325313	16.2804
												5 mg	1.54693	1.37825	4.25134	12.6953	24.8654	5.76029
												40 µg	0.964681	2.00733	5.19587	4.81109	2.10517	11.7884
											mean without lower + upper outlier	10 mg	-1.16912	-4.49025	-7.65242	-6.43187	-1.0535	-19.9387
												5 mg	0.99325	-0.73475	-16.3188	-17.545	-12.947	-34.9117
												40 µg	1.182	-1.02137	-18.2638	-14.411	-7.7265	-41.3762
