# Supplementary material for: Analysis of arsenic-modulated expression of hypothalamic estrogen receptor, thyroid receptor, and peroxisome proliferator-activated receptor gamma mRNA and simultaneous mitochondrial morphology and respiration rates in the mouse
Source: PLoS One. 2024 May 16;19(5):e0303528. doi: 10.1371/journal.pone.0303528 (PMC11098319; doi:10.1371/journal.pone.0303528)
Supplement: S3 Raw data — (XLSX) [file pone.0303528.s003.xlsx]

## Sheet: AS evaluation
Kezelés	ACTB			B2M			GUSB			TFRC			GAPDH			Thrβ			Thrα			Pprg			Erβ			Erα			ACTB		B2M		GUSB		TFRC		GADPH		Thrβ		Thrα		pprg		Erβ		Erα
	Cp	Tm1	Tm2	Cp	Tm1	Tm2	Cp	Tm1	Tm2	Cp	Tm1	Tm2	Cp	Tm1	Tm2	Cp	Tm1	Tm2	Cp	Tm1	Tm2	Cp	Tm1	Tm2	Cp	Tm1	Tm2	Cp	Tm1	Tm2	mean	SD	mean	SD	mean	SD	mean	SD	mean	SD	mean	SD	mean	SD	mean	SD	mean	SD	mean
I.As.1.Ht	21.33	86.79		27.51	90.41		22.01			24.59	87.91		25.83	87.9		24.49	86.44		27.56	90.18		31.25	82.96		22.98	91.46		27.68	83.3	87.35	21.3367	0.55003	27.715	0.289914	22.5633	0.555008	24.4633	0.20232	25.38	0.390512	24.28	0.183576	29.5533	1.727	31.9467	0.690097	22.8267	0.25697	28.7067
I.As.2.Ht	20.79	86.77		27.92	90.44		22.56			24.23	87.9		25.13	87.97		24.15	86.53		30.5	90.23		31.96	83.49		22.97	73.1	88.75	29.16	83.35	87.52
I.As.3.Ht	21.89	86.76			90.43		23.12			24.57	87.85		25.18	87.86		24.2	86.41		30.6	90.11		32.63	83.29		22.53	78.08		29.28	83.28	87.43
II.As.4.Ht	21.59	86.75		28.22	90.46		22.77			24.87	87.79		25.6	87.93		24.64	86.37		29.05	90.08		32.52	82.94		22.96	79.66	91.15	28.14	83.18	87.35	21.8367	0.336502	28.16	0.781729	23.03	0.594306	25.6467	0.722934	25.4833	0.202073	24.6933	0.392726	29.3367	0.255408	32.54	0.141067	22.46	0.669029	28.2413
II.As.5.Ht	21.7	86.7		27.35	90.33		22.61	91.93		25.77	87.8		25.6	78.75	87.74	25.11	86.37		29.42	90.15		32.69	82.62	87.04	22.72	78.58		28.19	83.33	87.34
II.As.6.Ht	22.22	86.7		28.91			23.71	92.04		26.3	87.77		25.25	87.72		24.33	86.3		29.54	90.04		32.41	82.92		21.7	79.35	91.16	28.394	83.18	87.27
III.As.7.Ht	21.3	86.57		27.09	90.19		22.26	91.85		25.25	87.63		25.86	87.81		24.75	86.34		28.71	89.97		32.06	82.23		23.56	91.37		27.75	83.23	87.24	22.06	0.719236	27.8267	0.654243	22.9133	0.626924	25.66	0.355387	26.1867	0.506392	25.0967	0.697878	30.0233	1.14479	32.57	0.531131	23.85	0.350856	28.8067
III.As.8.Ht	22.73	86.45		28.05	90.19		22.97	73.4		25.88	87.58		26.77	87.98		25.9	86.41		30.81	90.06		33.12	82.77		24.24	77.88		29.11	83.3	87.34
III.As.9.Ht	22.15	86.55		28.34	90.22		23.51	91.89		25.85	87.52		25.93	87.86		24.64	86.38		30.55	90.03		32.53	83.54		23.75	91.39		29.56	83.2	87.18
IV.As.10.Ht	21.24	86.62		27.66	90.29		22.79	91.9		25.16	87.6		25.06	87.97		24.8	86.68		33.43	90.35		32.79		85.96	25.18	77.87	82.61	30.09	83.74	87.71	21.8	0.488672	27.51	0.677569	23.0333	0.21362	25.4867	0.672409	24.7733	0.35949	24.4667	0.594755	32.39	1.57331	31.85	0.955353	24.4467	0.982768	29.5433
IV.As.11.Ht	22.02	86.67		26.77	90.31		23.12	91.98		25.04	87.67		24.89	82.69	87.91	24.82	86.69		33.16	90.26		31.88	81.47	86.74	24.83	78.07	82.71	30.04	83.79	87.78
IV.As.12.Ht	22.14	86.71		28.1	90.38		23.19	92.06		26.26	87.67		24.37	82.64	87.93	23.78	86.75		30.58	90.31		30.88	82		23.33	78.67	82.09	28.5	83.74	87.77
			ACTB		B2M		GUSB		TFRC		GADPH		Thrβ		Thrα		pprg		Erβ		Erα
	1.		mean	SD	mean	SD	mean	SD	mean	SD	mean	SD	mean	SD	mean	SD	mean	SD	mean	SD	mean	SD
	hypothalamus	40 ug	21.3367	0.55003	27.715	0.289914	22.5633	0.555008	24.4633	0.20232	25.38	0.390512	24.28	0.183576	29.5533	1.727	31.9467	0.690097	22.8267	0.25697	28.7067	0.891142																	5.	control
	hypothalamus	5 mg	21.8367	0.336502	28.16	0.781729	23.03	0.594306	25.6467	0.722934	25.4833	0.202073	24.6933	0.392726	29.3367	0.255408	32.54	0.141067	22.46	0.669029	28.2413	0.134556
	hypothalamus	10 mg	22.06	0.719236	27.8267	0.654243	22.9133	0.626924	25.66	0.355387	26.1867	0.506392	25.0967	0.697878	30.0233	1.14479	32.57	0.531131	23.85	0.350856	28.8067	0.942355
	hypothalamus	control	21.8	0.488672	27.51	0.677569	23.0333	0.21362	25.4867	0.672409	24.7733	0.35949	24.4667	0.594755	32.39	1.57331	31.85	0.955353	24.4467	0.982768	29.5433	0.903899
																																								1	1	1	1	1	1	1	1	1	1
	2.		dCt exp Thrβ	SD	dCt Ctrl Thrβ	SD	dCt exp Thrα	SD	dCt Ctrl Thrα	SD	dCt exp pprg	SD	dCt Ctrl pprg	SD	dCt exp Erβ	SD	dCt Ctrl Erβ	SD	dCt exp Erα	SD	dCt Ctrl Erα	SD
	hypothalamus	40 ug	-1.1	1.73673			4.17333	1.7706			6.56667	0.792927			-2.55333	0.467475			3.32667	0.972951																				0	0	0	0	0	0	0	0	0	0
	hypothalamus	5 mg	-0.79	0.441664			3.85333	0.325679			7.05667	0.246441			-3.02333	0.69888			2.758	0.242773																				1	1	1	1	1	1	1	1	1	1
	hypothalamus	10 mg	-1.09	0.862245			3.83667	1.25179			6.38333	0.733848			-2.33667	0.616063			2.62	1.0698
	hypothalamus	control			-0.306667	0.694958			7.61667	1.61386			7.07667	1.02075			-0.326667	1.04645			4.77	0.972762
	3.		ddCt Thrβ	SD	ddCt Thrα	SD	ddCt pprg	SD	ddCt Erβ	SD	ddCt Erα	SD
	hypothalamus	40 ug	-0.793333	1.87061	-3.44333	2.39574	-0.51	1.29254	-2.22667	1.14612	-1.44333	1.37583
	hypothalamus	5 mg	-0.483333	0.823428	-3.76333	1.64639	-0.02	1.05008	-2.69667	1.25837	-2.012	1.0026
	hypothalamus	10 mg	-0.783333	1.10744	-3.78	2.04243	-0.693333	1.25717	-2.01	1.21433	-2.15	1.44594
	hypothalamus	control	0	0.982819	0	2.28234	0	1.44356	0	1.47991	0	1.37569
	4.		Exp fold change Thrβ		Exp fold change Thrα		Exp fold change pprg		Exp fold change Erβ		Exp fold change Erα
	hypothalamus	40 ug	1.73307	0.273457	10.8779	0.190025	1.42405	0.408231	4.68051	0.451838	2.71948	0.385332
	hypothalamus	5 mg	1.39797	0.565098	13.5793	0.319438	1.01396	0.482942	6.48302	0.418015	4.03341	0.4991
	hypothalamus	10 mg	1.7211	0.464115	13.737	0.242755	1.61702	0.418365	4.02782	0.430973	4.43828	0.367054
	hypothalamus	control	1	0.50599	1	0.205564	1	0.367659	1	0.358511	1	0.385367
[truncated: 1 more columns]
